# Supplementary material for: The telomere-to-telomere gapless genome of grass carp provides insights for genetic improvement
Source: Gigascience. 2025 Jun 18;14:giaf059. doi: 10.1093/gigascience/giaf059 (PMC12204074; doi:10.1093/gigascience/giaf059)
Supplement: giaf059_Supplemental_Files [file giaf059_supplemental_files.zip]

Archive with 2 entries (2 files):
- 2025.06.17 Supplementary Figures.docx
- Supplementary Tables--REV.xlsx
