# Supplementary material for: The telomere-to-telomere gapless genome of grass carp provides insights for genetic improvement
Source: Gigascience. 2025 Jun 18;14:giaf059. doi: 10.1093/gigascience/giaf059 (PMC12204074; doi:10.1093/gigascience/giaf059)
Supplement: giaf059_Supplemental_Files [file giaf059_supplemental_files.zip › Supplementary Tables--REV.xlsx]

## Sheet: Table S1
Table S1. Overview of data utilized for genome assembly of Ctenopharyngodon idella.
Data type	Number of raw reads	Raw bases (bp)	Clean reads	Clean bases (bp)	Average Length (bp)	N50 (bp)	Sequencing platform
Short read sequencing for whole genome sequencing	867082634	130062395100	865375994	129099378302	/	/	DNBSEQ-T7
Hi-C reads	1003175650	150476347500	1001976832	149608858732	/	/	DNBSEQ-T7
ONT ultra-long reads	872039	73195127725	/	/	83935.6	100932	Oxford Nanopore Technology (ONT)
PacBio HiFi reads	3380921	58858121591	/	/	17408.9	17214	PacBio HiFi

## Sheet: Table S2
Table S2. Evaluation of contig-level genome assemblies generated by different assembly strategies.
Versions of contig-level genome assemblies	Length (bp)	N50 (bp)	Quality Value	Number	BUSCO	Depth (X)
Hifiasm (HIFI+HIC)	1773254753	33561093	51.38	139	C:99.1%[S:0.1%,D:99.0%]	33.19
Hifiasm (HIFI+ONT+HIC)	1772438864	35677735	51.23	95	C:99.1%[S:0.1%,D:99.0%]	33.21
Verkko (HIFI+HIC)	1780739888	18626258	50.67	669	C:99.1%[S:0.3%,D:98.8%]	33.05
Verkko (HIFI+ONT+HIC)	1777471075	35567384	50.83	243	C:99.1%[S:0.1%,D:99.0%]	33.11
*“C” represents complete BUSCOs, “S” indicates complete and single-copy BUSCOs, and “D” indicates complete but duplicated BUSCOs.

## Sheet: Table S3
Table S2. BUSCO assessment for the Ctenopharyngodon idella genome assembly.
	Assembly		Annotation
	Number	Percent(%)	Number	Percentage (%)
Complete BUSCOs	3607	99.1	3551	97.5
Complete and single-copy BUSCOs	3586	98.5	3503	96.2
Complete duplicated BUSCOs	21	0.6	48	1.3
Fragmented BUSCOs	29	0.8	7	0.2
Missing BUSCOs	4	0.1	82	2.3
Total BUSCO in database	3640	100	3640	100

## Sheet: Table S4
Table S3. Chromosome information of the haploid genome.
Haploid genome A			Haploid genome B
Chromosome	Length (bp)	Contig number	Chromosome	Length (bp)	Contig number
chr1A	44467063	1	chr1B	44539131	1
chr2A	39780946	1	chr2B	40898311	1
chr3A	56579518	1	chr3B	60388885	1
chr4A	35309755	1	chr4B	33407263	1
chr5A	44559933	1	chr5B	44525971	1
chr6A	34782733	1	chr6B	34919280	1
chr7A	49442116	1	chr7B	49288419	1
chr8A	35361555	1	chr8B	34613848	1
chr9A	40231743	1	chr9B	40204329	1
chr10A	49514044	1	chr10B	50052932	1
chr11A	28572051	1	chr11B	28646321	1
chr12A	31400474	1	chr12B	31383288	1
chr13A	35586376	1	chr13B	35542833	1
chr14A	31913243	1	chr14B	32128533	1
chr15A	36522767	1	chr15B	35929959	1
chr16A	36411142	1	chr16B	36349661	1
chr17A	34217221	1	chr17B	34029921	1
chr18A	35868508	1	chr18B	35686945	1
chr19A	33559640	1	chr19B	33260504	1
chr20A	33221960	1	chr20B	33344655	1
chr21A	30262652	1	chr21B	30558150	1
chr22A	29754948	1	chr22B	29606312	1
chr23A	27090892	1	chr23B	26832916	1
chr24A	27768984	1	chr24B	29750681	1

## Sheet: Table S5
Table S4. Alignment statistics of hapoltype genomes.
	Data type	Mapping rate (%)	Average depth (x)	Coverage (%)
Haploid genome A	NGS	99.86	145.9	99.95
	ONT	100	80.16	100
	HIFI	100	65.84	100
Haploid genome B	NGS	99.87	145.33	99.95
	ONT	100	79.94	100
	HIFI	100	65.64	100

## Sheet: Table S6
Table S5. Highest quality value (QV) assessment of hapoltype genomes.
	Length	N50	QV	Num
Haploid genome A	882180264	35586376	51.67	24
Haploid genome B	885889048	35542833	51.65	24

## Sheet: Table S7
Table S6. GCI analysis results for HapA and HapB chromosomes.
Chr ID for HapA	Expected N50	Observed N50	GCI Score	Chr ID for HapB	Expected N50	Observed N50	GCI Score
chr1A	44467063	44467033	100	chr1B	44539131	44539101	100
chr2A	39780946	39780916	99.9999	chr2B	40898311	40898281	99.9999
chr3A	56579518	56579488	100	chr3B	60388885	60388855	100
chr4A	35309755	35309725	99.9999	chr4B	33407263	33407233	99.9999
chr5A	44559933	44559903	100	chr5B	44525971	44525941	100
chr6A	34782733	34782703	99.9999	chr6B	34919280	34919250	99.9999
chr7A	49442116	49442086	100	chr7B	49288419	49288389	100
chr8A	35361555	35361525	99.9999	chr8B	34613848	34613818	99.9999
chr9A	40231743	40231713	99.9999	chr9B	40204329	40204299	99.9999
chr10A	49514044	49513942	99.9999	chr10B	50052932	50052902	100
chr11A	28572051	28572021	99.9999	chr11B	28646321	28646291	99.9999
chr12A	31400474	31400444	99.9999	chr12B	31383288	31383258	99.9999
chr13A	35586376	35583664	99.9945	chr13B	35542833	35542803	99.9999
chr14A	31913243	31913122	99.9997	chr14B	32128533	32128503	99.9999
chr15A	36522767	36522737	99.9999	chr15B	35929959	35929927	99.9999
chr16A	36411142	36407040	99.9919	chr16B	36349661	36349631	99.9999
chr17A	34217221	34217191	99.9999	chr17B	34029921	34029891	99.9999
chr18A	35868508	35868478	99.9999	chr18B	35686945	35686838	99.9998
chr19A	33559640	33559610	99.9999	chr19B	33260504	33260400	99.9998
chr20A	33221960	33221930	99.9999	chr20B	33344655	33344623	99.9999
chr21A	30262652	30262622	99.9999	chr21B	30558150	30558117	99.9999
chr22A	29754948	29754918	99.9999	chr22B	29606312	29606193	99.9997
chr23A	27090892	27090862	99.9999	chr23B	26832916	26832886	99.9999
chr24A	27768984	27767210	99.9954	chr24B	29750681	29749165	99.9963
Genome	35586376	35583664	99.9945	Genome	35542833	35542803	99.9999

## Sheet: Table S8
Table S7. Gene prediction statistics.
Method	Software	Species	Gene number	Average gene length (bp)	Average CDS length (bp)	Average exon per gene	Average exon length (bp)	Average intron length (bp)
De novo prediction	Genscan		31170	19113.2	1583.53	8.28	191.23	2407.65
De novo prediction	AUGUSTUS		9612	61019.8	4444.58	26.38	168.46	2228.87
Homology-based	Exonerate	Danio rerio	56156	25340.8	1071.52	5.7	188	5164.27
Homology-based	Exonerate	Ctenopharyngodon idella (HZGC version)	51391	24021.8	1242.48	6.52	190.52	4125.45
Homology-based	Exonerate	Megalobrama amblycephala	58957	23501.5	1158.97	6	193.22	4470.12
Homology-based	Exonerate	Cyprinus carpio	76554	20802.1	1036.98	5.19	199.61	4711.64
RNA-seq	TransDecoder		21966	20739.1	1566.02	9.79	366.68	1950.9
Integration	Maker		21688	25968.4	2130.04	11.75	272.57	2118.55
Final set	Anno-self		27446	19435.6	1630.22	9.51	329.44	1915.85

## Sheet: Table S9
Table S8. Gene annotation of the assembled genome.
Database	Annotated number	Annotated percent
Uniprot	25276	0.9209
Pfam	23498	0.8562
GO	16879	0.615
KEGG	16528	0.6022
Pathway	3910	0.1425
KOG	674	0.0246
NR	25473	0.9281
Total annotation	25535	0.9304
All	27446	1

## Sheet: Table S10
Table S9. Summary of repeat contents.
		Length (bp)	Percent (%)
Class II	DNA	266062988	29.86
Class I	LINE	29746609	3.34
	LTR	2217411	0.25
	SINE	43358282	4.87
	LTR-Gypsy	17704035	1.99
	LTR-Copia	671027	0.08
	Satellite	16927810	1.9
	Simple repeat	1417809	0.16
	Other	5308	0
	Unknown	126620799	14.21
	Total	476778535	53.52

[truncated: 12 more sheets: Table S11, Table S12, Table S13, Table S14, Table S15, Table S16, Table S17, Table S18, Table S19, Table S20, Table S21, Table S22]
